# Supplementary material for: CUBAN, a Case Study of Selective Binding: Structural Details of the Discrimination between Ubiquitin and NEDD8
Source: Int J Mol Sci. 2019 Mar 8;20(5):1185. doi: 10.3390/ijms20051185 (PMC6429362; doi:10.3390/ijms20051185)
Supplement: Supplementary file 1 [file ijms-20-01185-s001.zip]

Archive with 3 entries (2 files):
- ijms-438442-supplementary-final/
- ijms-438442-supplementary-final/ijms-438442-figures-final.zip
- ijms-438442-supplementary-final/ijms-438442-supplementary-proofed.doc
